# Supplementary material for: Transcriptomic Dynamics of Active and Inactive States of Rho GTPase MoRho3 in Magnaporthe oryzae
Source: J Fungi (Basel). 2022 Oct 11;8(10):1060. doi: 10.3390/jof8101060 (PMC9605073; doi:10.3390/jof8101060)
Supplement: Supplementary file 1 [file jof-08-01060-s001.zip]

Archive with 1 entries (1 files):
- jof-1909100-supplementary.pdf
